# Supplementary material for: Nicotine-induced CHRNA5 activation modulates CES1 expression, impacting head and neck squamous cell carcinoma recurrence and metastasis via MEK/ERK pathway
Source: Cell Death Dis. 2024 Oct 29;15(10):785. doi: 10.1038/s41419-024-07178-4 (PMC11522702; doi:10.1038/s41419-024-07178-4)
Supplement: Supplementary file 3 — Original Data [file 41419_2024_7178_MOESM3_ESM.zip]

Archive with 13 entries (12 files):
- Supplemental Material/
- Supplemental Material/.DS_Store
- Supplemental Material/Figure 1B.pdf
- Supplemental Material/Figure 2B.pdf
- Supplemental Material/Figure 3C.pdf
- Supplemental Material/Figure 4C.pdf
- Supplemental Material/Figure 7B.pdf
- Supplemental Material/Figure 7D:E.pdf
- Supplemental Material/Figure 8A.pdf
- Supplemental Material/Figure 8B.pdf
- Supplemental Material/Figure 8D.pdf
- Supplemental Material/Figure 8E.pdf
- Supplemental Material/Figure 9G.pdf
